# Supplementary material for: Expression of Concern: The prognostic significance of long noncoding RNAs in bladder cancer: A meta-analysis
Source: PLoS One. 2023 Apr 24;18(4):e0284938. doi: 10.1371/journal.pone.0284938 (PMC10124822; doi:10.1371/journal.pone.0284938)
Supplement: S2 File — (XLSX) [file pone.0284938.s002.xlsx]

## Sheet: Sheet1
Fig4(A)
study	loghr	seloghr
Droop 2017 (UCA1)	-0.55687	0.228679
Droop 2017 (Linc-UBC1)	-0.0481404	0.220294
Droop 2017 (TUG1)	-0.484508	0.230341
Droop 2017 (ncRAN)	0.0029955	0.231737
Droop 2017 (MALAT1)	-0.470004	0.22755
Droop 2017 (H19)	-0.100926	0.219907
Droop 2017 (GAS5 )	-0.346725	0.220867
Iliev 2016 (TUG1)	0.932164	0.414602
Zhao 2015 (SPRY4-IT1)	1.31265	0.298635
Martínez-Fernández 2015 (HOTAIR)	0.792992	0.395636
Chen 2015 (n336928)	0.865839	0.438157
Tan 2015 (TUG1)	1.0438	0.454964
Fan 2014 (MAlAT1)	0.231112	0.291272
Fig4(B)
study	loghr	seloghr
Zhang 2016	0.859509	0.298002
Duan 2016	0.798408	0.400974
Duan 2016	-0.48939	0.388601
Duan 2016	0.489193	0.392464
Fig4(C)
study	selogOR	logOR
Zhao 2015	0.491816	0.184922
Chen 2015	0.474437	-0.421946
Fan 2014	0.510965	0.937904
Zhang 2016	0.656301	0.497403
Fig4(D)
study	selogOR	logOR
Zhao 2015	0.570189	-2.18122
Chen 2015	0.554887	-1.61587
Fan 2014	0.460687	-0.374694
Fig4(E)
study	logOR	selogOR
Zhao 2015	0.1191	0.503672
Chen 2015	-0.441833	0.420616
Zhang 2016	0.816207	0.490154
