# Supplementary material for: Expression of Concern: The prognostic significance of long noncoding RNAs in bladder cancer: A meta-analysis
Source: PLoS One. 2023 Apr 24;18(4):e0284938. doi: 10.1371/journal.pone.0284938 (PMC10124822; doi:10.1371/journal.pone.0284938)
Supplement: S3 File — (XLSX) [file pone.0284938.s003.xlsx]

## Sheet: Sheet1
Study	Estimate	[95% Conf. Interval]
Droop 2017 (UCA1)	0.233801	-0.101105	0.568707
Droop 2017 (Linc-UBC1)	0.195244	-0.161609	0.552096
Droop 2017 (TUG1)	0.229022	-0.111109	0.569153
Droop 2017 (ncRAN)	0.189618	-0.16548	0.544716
Droop 2017 (MALAT1)	0.228285	-0.112796	0.569365
Droop 2017 (H19)	0.200037	-0.156371	0.556444
Droop 2017 (GAS5 )	0.220094	-0.128392	0.568581
Iliev 2016 (TUG1)	0.112799	-0.21105	0.436647
Zhao 2015 (SPRY4-IT1)	0.0399276	-0.236064	0.315919
Martínez-Fernández 2015 (HOTAIR)	0.121767	-0.206293	0.449826
Chen 2015 (n336928)	0.120661	-0.206027	0.44735
Tan 2015 (TUG1)	0.109737	-0.211942	0.431416
Fan 2014 (MAlAT1)	0.165847	-0.179998	0.511691
