# Supplementary material for: Expression of Concern: The prognostic significance of long noncoding RNAs in bladder cancer: A meta-analysis
Source: PLoS One. 2023 Apr 24;18(4):e0284938. doi: 10.1371/journal.pone.0284938 (PMC10124822; doi:10.1371/journal.pone.0284938)
Supplement: S4 File — (XLSX) [file pone.0284938.s004.xlsx]

## Sheet: Sheet1
Author	Year of publication	Title	The reason for exclusion
Shang	2016	Long noncoding RNA HOTAIR is a prognostic biomarker and inhibits chemosensitivity to doxorubicin in bladder transitional cell carcinoma	insufficient data: no sample size of low expression group or high expression group
Yan	2014	Upregulation of the long noncoding RNA HOTAIR predicts recurrence in stage Ta/T1 bladder cancer	insufficient data: the survival outcome was measured with recurrence rate, not overall survival (OS) or recurrence-free survival (RFS)
Peter	2014	Identification of differentially expressed long noncoding RNAs in bladder cancer	insufficient data:the survival outcome was measured with Progression-Free-Survival(PFS), not overall survival (OS) or recurrence-free survival (RFS)
Zhan	2016	Up-regulation of long non-coding RNA PANDAR is associated with poor prognosis and promotes tumorigenesis in bladder cancer	insufficient data: no overall survival (OS) or recurrence-free survival (RFS)
Zhan	2016	Increased expression of SUMO1P3 predicts poor prognosis and promotes tumor growth and metastasis in bladder cancer	insufficient data: no overall survival (OS) or recurrence-free survival (RFS)
He	2013	linc-UBC1 physically associates with polycomb repressive complex 2 (PRC2) and acts as a negative prognostic factor for lymph node metastasis and survival in bladder cancer	insufficient data: no P value
Wang	2017	Prognostic role of the long non-coding RNA, SPRY4 Intronic Transcript 1, in patients with cancer: a meta-analysis	meta-analysis
Tian	2015	Clinical value of lncRNA MALAT1 as a prognostic marker in human cancer: systematic review and meta-analysis	meta-analysis
Zhang	2015	LncRNA MALAT1 overexpression is an unfavorable prognostic factor in human cancer: evidence from a meta-analysis	meta-analysis
Li	2016	Long Non-Coding RNA SPRY4-IT1 Can Predict Unfavorable Prognosis and Lymph Node Metastasis: a Meta-Analysis	meta-analysis
Angulo	2016	DNA Methylation and Urological Cancer, a Step Towards Personalized Medicine: Current and Future Prospects	not evaluated the association between lncRNA(s) expression and prognosis of bladder cancer
Ariel	2000	The imprinted H19 gene is a marker of early recurrence in human bladder carcinoma	not evaluated the association between lncRNA(s) expression and prognosis of bladder cancer
Bai	2016	Progression of long non-coding RNA MALAT1 in tumor research	not evaluated the association between lncRNA(s) expression and prognosis of bladder cancer
Bao	2017	Knockdown of long non-coding RNA HOTAIR increases miR-454-3p by targeting Stat3 and Atg12 to inhibit chondrosarcoma growth	not evaluated the association between lncRNA(s) expression and prognosis of bladder cancer
Bao	2017	A potential prognostic lncRNA signature for predicting survival in patients with bladder urothelial carcinoma	not evaluated the association between lncRNA(s) expression and prognosis of bladder cancer
Berrondo	2016	Expression of the Long Non-Coding RNA HOTAIR Correlates with Disease Progression in Bladder Cancer and Is Contained in Bladder Cancer Patient Urinary Exosomes	not evaluated the association between lncRNA(s) expression and prognosis of bladder cancer
Cao	2014	Decreased expression of lncRNA GAS5 predicts a poor prognosis in cervical cancer	not evaluated the association between lncRNA(s) expression and prognosis of bladder cancer
Chen	2016	Expression and function study of Long Non-Coding RNA SPRY4-IT1 in Bladder Cancer	not evaluated the association between lncRNA(s) expression and prognosis of bladder cancer
Chen	2016	Advancements of long non-coding RNA GAS5 in tumor research	not evaluated the association between lncRNA(s) expression and prognosis of bladder cancer
Chen	2016	Elevated expression of long noncoding RNA UCA1 can predict a poor prognosis: a meta-analysis	not evaluated the association between lncRNA(s) expression and prognosis of bladder cancer
Chen	2016	Effect of long non-coding RNA SPRY4-IT1 on the growth of bladder cancer	not evaluated the association between lncRNA(s) expression and prognosis of bladder cancer
Cai	2016	Epigenetic inhibition of miR-663b by long non-coding RNA HOTAIR promotes pancreatic cancer cell proliferation via up-regulation of insulin-like growth factor 2	not evaluated the association between lncRNA(s) expression and prognosis of bladder cancer
Cerk	2016	Current Status of Long Non-Coding RNAs in Human Breast Cancer	not evaluated the association between lncRNA(s) expression and prognosis of bladder cancer
Chen	2016	Long Non-coding RNAs in Urologic Malignancies: Functional Roles and Clinical Translation	not evaluated the association between lncRNA(s) expression and prognosis of bladder cancer
Chen	2017	Increased lncRNA ABHD11-AS1 represses the malignant phenotypes of bladder cancer	not evaluated the association between lncRNA(s) expression and prognosis of bladder cancer
Chen	2016	Long non-coding RNA UCA1 promotes the tumorigenesis in pancreatic cancer	not evaluated the association between lncRNA(s) expression and prognosis of bladder cancer
Chen	2017	LncROR Promotes Bladder Cancer Cell Proliferation, Migration, and Epithelial-Mesenchymal Transition	not evaluated the association between lncRNA(s) expression and prognosis of bladder cancer
Cheng	2015	Long non-coding RNA UCA1 induces non-T790M acquired resistance to EGFR-TKIs by activating the AKT/mTOR pathway in EGFR-mutant non-small cell lung cancer	not evaluated the association between lncRNA(s) expression and prognosis of bladder cancer
Choudhry	2016	The tumour hypoxia induced non-coding transcriptome	not evaluated the association between lncRNA(s) expression and prognosis of bladder cancer
Chu	2016	Quantitative assessment of polymorphisms in H19 lncRNA and cancer risk: a meta-analysis of 13,392 cases and 18,893 controls	not evaluated the association between lncRNA(s) expression and prognosis of bladder cancer
Dhamija	2016	From junk to master regulators of invasion: lncRNA functions in migration, EMT and metastasis	not evaluated the association between lncRNA(s) expression and prognosis of bladder cancer
Dong	2017	The research progress of long non-coding RNA in the malignant tumors	not evaluated the association between lncRNA(s) expression and prognosis of bladder cancer
Deng	2013	Noncoding RNA in Oncogenesis: A New Era of Identifying Key Players	not evaluated the association between lncRNA(s) expression and prognosis of bladder cancer
Di Gesualdo	2014	A pathophysiological view of the long non-coding RNA world	not evaluated the association between lncRNA(s) expression and prognosis of bladder cancer
Dietrich	2014	Nucleic acid-based tissue biomarkers of urologic malignancies	not evaluated the association between lncRNA(s) expression and prognosis of bladder cancer
Fu	2015	Hotair mediates hepatocarcinogenesis through suppressing miRNA-218 expression and activating P14 and P16 signaling	not evaluated the association between lncRNA(s) expression and prognosis of bladder cancer
Gao	2017	Overexpression of the long non-coding RNA, linc-UBC1, is associated with poor prognosis and facilitates cell proliferation, migration, and invasion in colorectal cancer	not evaluated the association between lncRNA(s) expression and prognosis of bladder cancer
Gao	2016	Research progress on the relationship between lncRNA and tumor	not evaluated the association between lncRNA(s) expression and prognosis of bladder cancer
Gu	2016	The Research Progress of LncRNA H19 in Carcinoma	not evaluated the association between lncRNA(s) expression and prognosis of bladder cancer
Guo	2017	Genetic and epigenetic silencing of mircoRNA-506-3p enhances COTL1 oncogene expression to foster non-small lung cancer progression	not evaluated the association between lncRNA(s) expression and prognosis of bladder cancer
Guo	2017	The Research progress of the relationship between long non-coding RNA MALAT-1 and urological tumors	not evaluated the association between lncRNA(s) expression and prognosis of bladder cancer
Gupta	2017	Potential of long non-coding RNAs in cancer patients: From biomarkers to therapeutic targets	not evaluated the association between lncRNA(s) expression and prognosis of bladder cancer
Hajjari	2015	HOTAIR: an oncogenic long non-coding RNA in different cancers	not evaluated the association between lncRNA(s) expression and prognosis of bladder cancer
Han	2016	Long noncoding RNA H19 indicates a poor prognosis of colorectal cancer and promotes tumor growth by recruiting and binding to eIF4A3	not evaluated the association between lncRNA(s) expression and prognosis of bladder cancer
Han	2016	EZH2 promotes cell migration and invasion but not alters cell proliferation by suppressing E-cadherin, partly through association with MALAT-1 in pancreatic cancer	not evaluated the association between lncRNA(s) expression and prognosis of bladder cancer
Han	2013	Inducing cell proliferation inhibition, apoptosis, and motility reduction by silencing long noncoding ribonucleic acid metastasis-associated lung adenocarcinoma transcript 1 in urothelial carcinoma of the bladder	not evaluated the association between lncRNA(s) expression and prognosis of bladder cancer
He	2016	Decreased expression of LncRNA MIR31HG in human bladder cancer	not evaluated the association between lncRNA(s) expression and prognosis of bladder cancer
He	2016	Over-expression of long noncoding RNA BANCR inhibits malignant phenotypes of human bladder cancer	not evaluated the association between lncRNA(s) expression and prognosis of bladder cancer
Hedegaard	2016	Comprehensive Transcriptional Analysis of Early-Stage Urothelial Carcinoma	not evaluated the association between lncRNA(s) expression and prognosis of bladder cancer
Hirata	2015	Long Noncoding RNA MALAT1 Promotes Aggressive Renal Cell Carcinoma through Ezh2 and Interacts with miR-205	not evaluated the association between lncRNA(s) expression and prognosis of bladder cancer
Hu	2016	Three Circulating LncRNA Predict Early Progress of Esophageal Squamous Cell Carcinoma	not evaluated the association between lncRNA(s) expression and prognosis of bladder cancer
Hu	2015	Long noncoding RNA linc-UBC1 is negative prognostic factor and exhibits tumor pro-oncogenic activity in gastric cancer	not evaluated the association between lncRNA(s) expression and prognosis of bladder cancer
Huang	2016	Comprehensive analysis of differentially expressed profiles of lncRNAs and circRNAs with associated co-expression and ceRNA networks in bladder carcinoma	not evaluated the association between lncRNA(s) expression and prognosis of bladder cancer
Jiang	2016	Long non-coding RNA lnc-MX1-1 is associated with poor clinical features and promotes cellular proliferation and invasiveness in prostate cancer	not evaluated the association between lncRNA(s) expression and prognosis of bladder cancer
Jiang	2016	Long non-coding RNAs: potential new biomarkers for predicting tumor invasion and metastasis	not evaluated the association between lncRNA(s) expression and prognosis of bladder cancer
Jiang	2017	Down-regulation of LncRNA TUG1 enhances radiosensitivity in bladder cancer via suppressing HMGB1 expression.	not evaluated the association between lncRNA(s) expression and prognosis of bladder cancer
Jing	2017	Genome-wide analysis of long non-coding RNA expression and function in colorectal cancer	not evaluated the association between lncRNA(s) expression and prognosis of bladder cancer
Kim	2016	Long noncoding RNAs in diseases of aging	not evaluated the association between lncRNA(s) expression and prognosis of bladder cancer
Li	2016	Regulation of lncRNA and Its Role in Cancer Metastasis	not evaluated the association between lncRNA(s) expression and prognosis of bladder cancer
Li	2016	The Research Progress of LncRNAs in Bladder Cancer	not evaluated the association between lncRNA(s) expression and prognosis of bladder cancer
Li	2016	Association of genetic polymorphism of HOTAIR with bladder cancer risk and Clinical significance of its expression in patients with bladder cancer	not evaluated the association between lncRNA(s) expression and prognosis of bladder cancer
Li	2016	Knockdown of Long noncoding RNA PVT1 Induces Bladder Cancer UMUC-3 Cells Apoptosis and Cell Cycle Arrest	not evaluated the association between lncRNA(s) expression and prognosis of bladder cancer
Li	2015	Long Non-Coding RNA Urothelial Carcinoma Associated 1 (UCA1): Insight into Its Role in Human Diseases	not evaluated the association between lncRNA(s) expression and prognosis of bladder cancer
Li	2017	LncRNA UCA1 Promotes Mitochondrial Function of Bladder Cancer via the MiR-195/ARL2 Signaling Pathway	not evaluated the association between lncRNA(s) expression and prognosis of bladder cancer
Li	2016	Synthetic tetracycline-controllable shRNA targeting long non-coding RNA HOXD-AS1 inhibits the progression of bladder cancer	not evaluated the association between lncRNA(s) expression and prognosis of bladder cancer
Li	2016	shRNA targeting long non-coding RNA CCAT2 controlled by tetracycline-inducible system inhibits progression of bladder cancer cells	not evaluated the association between lncRNA(s) expression and prognosis of bladder cancer
Li	2014	Overexpression of long non-coding RNA UCA1 predicts a poor prognosis in patients with esophageal squamous cell carcinoma	not evaluated the association between lncRNA(s) expression and prognosis of bladder cancer
Li	2015	The YAP1 oncogene contributes to bladder cancer cell proliferation and migration by regulating the H19 long noncoding RNA	not evaluated the association between lncRNA(s) expression and prognosis of bladder cancer
Li	2016	Identification of long-non coding RNA UCA1 as an oncogene in renal cell carcinoma	not evaluated the association between lncRNA(s) expression and prognosis of bladder cancer
Li	2016	ANRIL: a pivotal tumor suppressor long non-coding RNA in human cancers	not evaluated the association between lncRNA(s) expression and prognosis of bladder cancer
Lin	2017	Increased expression of ZEB1-AS1 correlates with higher histopathological grade and promotes tumorigenesis in bladder cancer	not evaluated the association between lncRNA(s) expression and prognosis of bladder cancer
Liu	2014	Expression and Prognostic Significance of lncRNA MALAT1 in Pancreatic Cancer Tissues	not evaluated the association between lncRNA(s) expression and prognosis of bladder cancer
Liu	2017	LncRNA SPRY4-IT1 sponges miR-101-3p to promote proliferation and metastasis of bladder cancer cells through up-regulating EZH2	not evaluated the association between lncRNA(s) expression and prognosis of bladder cancer
Liu	2017	MALAT1 promotes osteosarcoma development by regulation of HMGB1 via miR-142-3p and miR-129-5p	not evaluated the association between lncRNA(s) expression and prognosis of bladder cancer
Liu	2017	Downregulation of long noncoding RNA TUG1 inhibits proliferation and induces apoptosis through the TUG1/miR-142/ZEB2 axis in bladder cancer cells	not evaluated the association between lncRNA(s) expression and prognosis of bladder cancer
Liu	2016	Exosomal long noncoding RNA CRNDE-h as a novel serum-based biomarker for diagnosis and prognosis of colorectal cancer	not evaluated the association between lncRNA(s) expression and prognosis of bladder cancer
Liu	2016	Prognostic value of long non-coding RNA UCA1 in human solid tumors	not evaluated the association between lncRNA(s) expression and prognosis of bladder cancer
Liu	2016	Up-regulation of long non-coding RNA SUMO1P3 is associated with poor prognosis in NSCLC patients	not evaluated the association between lncRNA(s) expression and prognosis of bladder cancer
Liu	2015	Epithelial-mesenchymal transition and cancer stem cells, mediated by a long non-coding RNA, HOTAIR, are involved in cell malignant transformation induced by cigarette smoke extract	not evaluated the association between lncRNA(s) expression and prognosis of bladder cancer
Liu	2013	Downregulation of GAS5 promotes bladder cancer cell proliferation, partly by regulating CDK6.	not evaluated the association between lncRNA(s) expression and prognosis of bladder cancer
Liu	2017	The role of long noncoding RNA-n346372 in the carcinogenesis and progression of bladder cancer and the studies of related genes	not evaluated the association between lncRNA(s) expression and prognosis of bladder cancer
Liu	2016	Prognostic and clinicopathological significance of long noncoding RNA H19 overexpression in human solid tumors: evidence from a meta-analysis	not evaluated the association between lncRNA(s) expression and prognosis of bladder cancer
Lu	2017	A Novel Long Non-Coding RNA, SOX21-AS1, Indicates a Poor Prognosis and Promotes Lung Adenocarcinoma Proliferation	not evaluated the association between lncRNA(s) expression and prognosis of bladder cancer
Luo	2014	Gene microarray analysis of the lncRNA expression profile in human urothelial carcinoma of the bladder	not evaluated the association between lncRNA(s) expression and prognosis of bladder cancer
Martens-Uzunova	2014	Long Noncoding RNA in Prostate, Bladder, and Kidney Cancer	not evaluated the association between lncRNA(s) expression and prognosis of bladder cancer
Meseure	2014	Long Noncoding RNAs as New Architects in Cancer Epigenetics, Prognostic Biomarkers, and Potential Therapeutic Targets	not evaluated the association between lncRNA(s) expression and prognosis of bladder cancer
Na	2015	Long non-coding RNA UCA1 contributes to the progression of prostate cancer and regulates proliferation through KLF4-KRT6/13 signaling pathway.	not evaluated the association between lncRNA(s) expression and prognosis of bladder cancer
Nair	2016	Current insights into the molecular systems pharmacology of lncRNA-miRNA regulatory interactions and implications in cancer translational medicine	not evaluated the association between lncRNA(s) expression and prognosis of bladder cancer
Noon	2014	Noncoding RNA in bladder cancer: a specific focus upon high-risk nonmuscle invasive disease	not evaluated the association between lncRNA(s) expression and prognosis of bladder cancer
Nordentoft	2012	miRNAs associated with chemo-sensitivity in cell lines and in advanced bladder cancer	not evaluated the association between lncRNA(s) expression and prognosis of bladder cancer
Nie	2016	LncRNA-UCA1 exerts oncogenic functions in non-small cell lung cancer by targeting miR-193a-3p	not evaluated the association between lncRNA(s) expression and prognosis of bladder cancer
Olivieri	2016	Long non-coding RNA containing ultraconserved genomic region 8 promotes bladder cancer tumorigenesis	not evaluated the association between lncRNA(s) expression and prognosis of bladder cancer
Pang	2017	ERH is up-regulated in bladder cancer and regulates the proliferation and apoptosis of T24 bladder cancer cells	not evaluated the association between lncRNA(s) expression and prognosis of bladder cancer
Pei	2017	Down-regulation of lncRNA CASC2 promotes cell proliferation and metastasis of bladder cancer by activation of the Wnt/beta-catenin signaling pathway	not evaluated the association between lncRNA(s) expression and prognosis of bladder cancer
Ping	2017	Research progress on the mechanism of long chain non-coding RNA regulating epithelial-mesenchymal transition of bladder cancer stem cells	not evaluated the association between lncRNA(s) expression and prognosis of bladder cancer
Qi	2015	Down-Regulation of NcRAN, a Long Non-Coding RNA, Contributes to Colorectal Cancer Cell Migration and Invasion and Predicts Poor Overall Survival for Colorectal Cancer Patients	not evaluated the association between lncRNA(s) expression and prognosis of bladder cancer
Qi	2016	Long non-coding RNA DBCCR1-003 regulate the expression of DBCCR1 via DNMT1 in bladder cancer	not evaluated the association between lncRNA(s) expression and prognosis of bladder cancer
Qian	2017	Upregulation of the long noncoding RNA UCA1 affects the proliferation, invasion, and survival of hypopharyngeal carcinoma	not evaluated the association between lncRNA(s) expression and prognosis of bladder cancer
Qin	2016	Specific expression of long non-coding RNA DUXAP9,DUXAP10 and LINC01296 in bladder carcinoma cell lines	not evaluated the association between lncRNA(s) expression and prognosis of bladder cancer
Ren	2016	Novel insight into MALAT-1 in cancer: Therapeutic targets and clinical applications	not evaluated the association between lncRNA(s) expression and prognosis of bladder cancer
Rivas	2012	Determination of the differential expression of mitochondrial long non-coding RNAs as a noninvasive diagnosis of bladder cancer	not evaluated the association between lncRNA(s) expression and prognosis of bladder cancer
Seitz	2017	Profiling of long non-coding RNAs identifies LINC00958 and LINC01296 as candidate oncogenes in bladder cancer	not evaluated the association between lncRNA(s) expression and prognosis of bladder cancer
Seles	2016	Current Insights into Long Non-Coding RNAs in Renal Cell Carcinoma	not evaluated the association between lncRNA(s) expression and prognosis of bladder cancer
Shang	2016	Silence of long noncoding RNA UCA1 inhibits malignant proliferation and chemotherapy resistance to adriamycin in gastric cancer	not evaluated the association between lncRNA(s) expression and prognosis of bladder cancer
Sidi	2008	Phase I/II marker lesion study of intravesical BC-819 DNA plasmid in H19 over expressing superficial bladder cancer refractory to bacillus Calmette-Guerin	not evaluated the association between lncRNA(s) expression and prognosis of bladder cancer
Srivastava	2014	Appraisal of diagnostic ability of UCA1 as a biomarker of carcinoma of the urinary bladder	not evaluated the association between lncRNA(s) expression and prognosis of bladder cancer
Shu	2017	Preliminary screening and functional prediction of long non-coding RNA and its co-expression mRNA in bladder carcinoma	not evaluated the association between lncRNA(s) expression and prognosis of bladder cancer
Shao	2017	Effect of the downregulation of long non-coding RNA NBAT1 expression on biological behavior of bladder cancer 5637 cells	not evaluated the association between lncRNA(s) expression and prognosis of bladder cancer
Song	2016	Research Progress on a Long Non-coding RNA MALAT1	not evaluated the association between lncRNA(s) expression and prognosis of bladder cancer
Sun	2016	The research progress of long non-coding RNA in the urinary malignant tumors	not evaluated the association between lncRNA(s) expression and prognosis of bladder cancer
Sun	2015	Long non-coding RNA HOTAIR regulates cyclin J via inhibition of microRNA-205 expression in bladder cancer	not evaluated the association between lncRNA(s) expression and prognosis of bladder cancer
Tang	2017	Research advances of long no-coding RNA BANCR in the development of human carcinomas	not evaluated the association between lncRNA(s) expression and prognosis of bladder cancer
Taniue	2016	Long noncoding RNA UPAT promotes colon tumorigenesis by inhibiting degradation of UHRF1	not evaluated the association between lncRNA(s) expression and prognosis of bladder cancer
Tian	2016	Research progress of long non-coding RNA H19 in urological tumors	not evaluated the association between lncRNA(s) expression and prognosis of bladder cancer
Verhaegh	2008	Polymorphisms in the H19 gene and the risk of bladder cancer	not evaluated the association between lncRNA(s) expression and prognosis of bladder cancer
Wang	2015	Gambogic Acid Induces Apoptosis of Human Bladder Cancer Cells through Long Non-coding RNA GAS5	not evaluated the association between lncRNA(s) expression and prognosis of bladder cancer
Wang	2014	The impact of MALAT1 on cellular function of bladder cancer cell line UMUC3 and its downstream target genes	not evaluated the association between lncRNA(s) expression and prognosis of bladder cancer
Wang	2017	Expression of Long Noncoding RNA Urothelial Cancer Associated 1 Promotes Cisplatin Resistance in Cervical Cancer	not evaluated the association between lncRNA(s) expression and prognosis of bladder cancer
Wang	2017	Long non-coding RNA UCA1 can predict tumor lymph node metastasis	not evaluated the association between lncRNA(s) expression and prognosis of bladder cancer
Wang	2015	Upregulated IncRNA-UCA1 contributes to progression of hepatocellular carcinoma through inhibition of miR-216b and activation of FGFR1/ERK signaling pathway	not evaluated the association between lncRNA(s) expression and prognosis of bladder cancer
Wang	2015	Upregulated lncRNA-UCA1 contributes to progression of lung cancer and is closely related to clinical diagnosis as a predictive biomarker in plasma	not evaluated the association between lncRNA(s) expression and prognosis of bladder cancer
Wang	2016	Comprehensive analysis of aberrantly expressed profiles of lncRNAs and miRNAs with associated ceRNA network in muscle-invasive bladder cancer	not evaluated the association between lncRNA(s) expression and prognosis of bladder cancer
Wang	2016	Long noncoding RNAs in gastric cancer: functions and clinical applications	not evaluated the association between lncRNA(s) expression and prognosis of bladder cancer
Wang	2017	Long non-coding RNA HULC promotes bladder cancer cells proliferation but inhibits apoptosis via regulation of ZIC2 and PI3K/AKT signaling pathway	not evaluated the association between lncRNA(s) expression and prognosis of bladder cancer
Wang	2015	Down-regulated long non-coding RNA H19 inhibits carcinogenesis of renal cell carcinoma	not evaluated the association between lncRNA(s) expression and prognosis of bladder cancer
Wang	2017	Missing Links in Epithelial-Mesenchymal Transition: Long Non-Coding RNAs Enter the Arena	not evaluated the association between lncRNA(s) expression and prognosis of bladder cancer
Wang	2016	Long non-coding RNA TUG1 promotes colorectal cancer metastasis via EMT pathway	not evaluated the association between lncRNA(s) expression and prognosis of bladder cancer
Wang	2016	Common and differentially expressed long noncoding RNAs for the characterization of high and low grade bladder cancer	not evaluated the association between lncRNA(s) expression and prognosis of bladder cancer
Wang	2016	Cisplatin induces HepG2 cell cycle arrest through targeting specific long noncoding RNAs and the p53 signaling pathway	not evaluated the association between lncRNA(s) expression and prognosis of bladder cancer
Wang	2016	LncRNA MALAT1 promotes development of mantle cell lymphoma by associating with EZH2	not evaluated the association between lncRNA(s) expression and prognosis of bladder cancer
Wang	2012	Long non-coding RNA UCA1a(CUDR) promotes proliferation and tumorigenesis of bladder cancer	not evaluated the association between lncRNA(s) expression and prognosis of bladder cancer
Wang	2016	Downregulation of long non-coding RNA UCA1 is associated with the anticancer effects of isorhapontigenin on human bladder cancer cells	not evaluated the association between lncRNA(s) expression and prognosis of bladder cancer
Wang	2014	Genome-wide screening and identification of long noncoding RNAs and their interaction with protein coding RNAs in bladder urothelial cell carcinoma	not evaluated the association between lncRNA(s) expression and prognosis of bladder cancer
Wang	2015	Down-regulated long non-coding RNA H19 inhibits carcinogenesis of renal cell carcinoma	not evaluated the association between lncRNA(s) expression and prognosis of bladder cancer
Wu	2016	Regulation of laryngeal squamous cell cancer progression by the lncRNA H19/miR-148a-3p/DNMT1 axis	not evaluated the association between lncRNA(s) expression and prognosis of bladder cancer
Wu	2013	Ets-2 Regulates Cell Apoptosis via the Akt Pathway, through the Regulation of Urothelial Cancer Associated 1, a Long Non-Coding RNA, in Bladder Cancer Cells	not evaluated the association between lncRNA(s) expression and prognosis of bladder cancer
Xiao	2015	LncRNA MALAT1 functions as a competing endogenous RNA to regulate ZEB2 expression by sponging miR-200s in clear cell kidney carcinoma	not evaluated the association between lncRNA(s) expression and prognosis of bladder cancer
Xiao	2017	lncRNA UCA1 Contributes to Imatinib Resistance by Acting as a ceRNA Against miR-16 in Chronic Myeloid Leukemia Cells	not evaluated the association between lncRNA(s) expression and prognosis of bladder cancer
Xiao	2017	Research progress of molecular indices related to the prognosis of bladder tumor	not evaluated the association between lncRNA(s) expression and prognosis of bladder cancer
Xiong	2016	High expression of long non-coding RNA lncRNA-ATB is correlated with metastases and promotes cell migration and invasion in renal cell carcinoma	not evaluated the association between lncRNA(s) expression and prognosis of bladder cancer
Xiong	2017	The clinical value of lncRNA NEAT1 in digestive system malignancies: A comprehensive investigation based on 57 microarray and RNA-seq datasets	not evaluated the association between lncRNA(s) expression and prognosis of bladder cancer
Xue	2014	Upregulation of long non-coding RNA urothelial carcinoma associated 1 by CCAAT/enhancer binding protein α contributes to bladder cancer cell growth and reduced apoptosis	not evaluated the association between lncRNA(s) expression and prognosis of bladder cancer
Xu	2017	An increase in long non-coding RNA PANDAR is associated with poor prognosis in clear cell renal cell carcinoma	not evaluated the association between lncRNA(s) expression and prognosis of bladder cancer
Yan	2016	Circulating Long Noncoding RNA UCA1 as a Novel Biomarker of Acute Myocardial Infarction	not evaluated the association between lncRNA(s) expression and prognosis of bladder cancer
Yang	2012	Long non-coding RNA UCA1 regulated cell cycle distribution via CREB through P13-K dependent pathway in bladder carcinoma cells	not evaluated the association between lncRNA(s) expression and prognosis of bladder cancer
Yin	2015	LncRNA Expression and its Working Mechanism in Cancer	not evaluated the association between lncRNA(s) expression and prognosis of bladder cancer
Ying	2013	Downregulated MEG3 activates autophagy and increases cell proliferation in bladder cancer	not evaluated the association between lncRNA(s) expression and prognosis of bladder cancer
Ying	2017	UHRF1 promotes bladder cancer progression by regulating MALAT1/MEG 3/RGS2	not evaluated the association between lncRNA(s) expression and prognosis of bladder cancer
Yuan	2000	Expression of telomerase genes in human tumors	not evaluated the association between lncRNA(s) expression and prognosis of bladder cancer
Zhang	2015	Upregulation of long non-coding RNA MALAT1 correlates with tumor progression and poor prognosis in clear cell renal cell carcinoma	not evaluated the association between lncRNA(s) expression and prognosis of bladder cancer
Zhang	2016	Upregulation of long noncoding RNA SPRY4-IT1 promotes metastasis of esophageal squamous cell carcinoma via induction of epithelial-mesenchymal transition	not evaluated the association between lncRNA(s) expression and prognosis of bladder cancer
Zhang	2016	Up-regulation of LncRNA SNHG20 Predicts Poor Prognosis in Hepatocellular Carcinoma	not evaluated the association between lncRNA(s) expression and prognosis of bladder cancer
Zhang	2017	Long non-coding RNA ANRIL indicates a poor prognosis of cervical cancer and promotes carcinogenesis via PI3K/Akt pathways	not evaluated the association between lncRNA(s) expression and prognosis of bladder cancer
Zhang	2017	Long noncoding RNA GAS5 inhibits malignant proliferation and chemotherapy resistance to doxorubicin in bladder transitional cell carcinoma	not evaluated the association between lncRNA(s) expression and prognosis of bladder cancer
Zhang	2013	Long non-coding RNA: a new player in cancer	not evaluated the association between lncRNA(s) expression and prognosis of bladder cancer
Zhao	2014	Long Non-Coding RNAs Involved in Gynecological Cancer	not evaluated the association between lncRNA(s) expression and prognosis of bladder cancer
Zhao	2016	Role of long non-coding RNAs in cancer and associated signal transduction pathways	not evaluated the association between lncRNA(s) expression and prognosis of bladder cancer
Zhao	2016	Study on The Effects and Mechanisms of Long non-coding RNA MEG3 on Biological Behaviours in Bladder Cancer	not evaluated the association between lncRNA(s) expression and prognosis of bladder cancer
Zhao	2017	A long noncoding RNA UCA1 promotes proliferation and predicts poor prognosis in glioma	not evaluated the association between lncRNA(s) expression and prognosis of bladder cancer
Zhu	2015	Long non-coding RNA ANRIL is up-regulated in bladder cancer and regulates bladder cancer cell proliferation and apoptosis through the intrinsic pathway	not evaluated the association between lncRNA(s) expression and prognosis of bladder cancer
Zhu	2011	ncRAN, a newly identified long noncoding RNA, enhances human bladder tumor growth, invasion, and survival	not evaluated the association between lncRNA(s) expression and prognosis of bladder cancer
Zhu	2015	Ectopic expressed long non-coding RNA H19 contributes to malignant cell behavior of ovarian cancer	not evaluated the association between lncRNA(s) expression and prognosis of bladder cancer
Zhuang	2015	Tetracycline-inducible shRNA targeting long non-coding RNA PVT1 inhibits cell growth and induces apoptosis in bladder cancer cells	not evaluated the association between lncRNA(s) expression and prognosis of bladder cancer
Zhuang	2015	TGFβ1 secreted by cancer-associated fibroblasts induces epithelial-mesenchymal transition of bladder cancer cells through lncRNA-ZEB2NAT	not evaluated the association between lncRNA(s) expression and prognosis of bladder cancer
Zhuang	2017	TGF beta 1 Promotes Gemcitabine Resistance through Regulating the LncRNA-LET/NF90/miR-145 Signaling Axis in Bladder Cancer	not evaluated the association between lncRNA(s) expression and prognosis of bladder cancer
Zhuang	2015	Transforming growth factor β1 promotes epithelial-mesenchyma transition and stemness maintenace of bladder cancer cells through long non-coding RNAs	not evaluated the association between lncRNA(s) expression and prognosis of bladder cancer
Zhou	2017	Expression of long non-coding RNA CRNDE in bladder cancer and its effect on proliferation and migration of bladder cancer cells	not evaluated the association between lncRNA(s) expression and prognosis of bladder cancer
Zhang	2015	Effect and mechanism of miRNA-146a targeted genes IRAK1,TRAF6,and its relevant incRNA HOXA11-AS on lung cancer	not evaluated the association between lncRNA(s) expression and prognosis of bladder cancer
Zhang	2016	Expression of metastasis-associated lung adenocarcinoma transcript 1 in bladder cancer and its clinical significance	not evaluated the association between lncRNA(s) expression and prognosis of bladder cancer
Zhang	2016	Research Progress in Long Non-coding RNA as Tumor Marker	not evaluated the association between lncRNA(s) expression and prognosis of bladder cancer
Zheng	2015	Research progress of long non-coding RNAs in human bladder cancer	not evaluated the association between lncRNA(s) expression and prognosis of bladder cancer
Zhu	2016	Long noncoding RNAs in urological neoplasms	not evaluated the association between lncRNA(s) expression and prognosis of bladder cancer
Zhu	2017	Effect of long-chain non-coding RNA UBC1 on biological function of bladder cancer cells	not evaluated the association between lncRNA(s) expression and prognosis of bladder cancer
Zhen	2017	Inhibition of long non-coding RNA UCA1 by CRISPR/Cas9 attenuated malignant phenotypes of bladder cancer	not evaluated the association between lncRNA(s) expression and prognosis of bladder cancer

## Sheet: Sheet2
Du?	2017	Decreased expression of long noncoding RNA NBAT1 indicates a poor prognosis and promotes cell proliferation and EMT in bladder cancer.	not evaluated the association between lncRNA(s) expression and prognosis of bladder cancer
